# Supplementary material for: Ranking Research Methodology by Risk — a cross-sectional study to determine the opinion of research ethics committee members
Source: Syst Rev. 2023 Sep 1;12:154. doi: 10.1186/s13643-023-02295-1 (PMC10472668; doi:10.1186/s13643-023-02295-1)
Supplement: Supplementary file 2 — Additional file 2. Qualitative data: Anonymity. Broader Methodology Concerns. Clinical Trials. Codebook - EVBRES Qu20. Comment on our Survey. Comment on specific study designs. Comments on Risk and Benefit. Conduct of researchers. Confidentiality. Consent. Context. Data & Privacy. Extra question or options needed. Observational Study. PPIE. Questions not specific enough. Reference to national guidance. Response to Reviewers ver2. Surveys. Thanks, appreciation, offer of help. [file 13643_2023_2295_MOESM2_ESM.zip]

Archive with 20 entries (20 files):
- AnonymityR1.docx
- Broader Methodology ConcernsR1.docx
- Clinical TrialsR1.docx
- Codebook - EVBRES Qu20 - 27 Jun 2023R1.docx
- Comment on our SurveyR1.docx
- Comment on specific study designsR1.docx
- Comments on Risk and BenefitR1.docx
- Conduct of researchersR1.docx
- ConfidentialityR1.docx
- ConsentR1.docx
- ContextR1.docx
- Data & PrivacyR1.docx
- Extra question or options neededR1.docx
- Observational StudyR1.docx
- PPIER1.docx
- Questions not specific enoughR1.docx
- Reference to national guidanceR1.docx
- Response to Reviewers ver2R1.docx
- SurveysR1.docx
- Thanks, appreciation, offer of helpR1.docx
